# Supplementary material for: TiO2 nanoparticles affect the bacterial community structure and Eisenia fetida (Savigny, 1826) in an arable soil
Source: PeerJ. 2019 Jul 25;7:e6939. doi: 10.7717/peerj.6939 (PMC6661143; doi:10.7717/peerj.6939)
Supplement: Supplemental Information 11 — Raw data for the number of adults of Eisenia fetida along the 90 day incubation. [file peerj-07-6939-s011.xls]

## Sheet: Con
Water holding capacity (g kg-1 soil)
	Time (days)

## Sheet: data
	TRAT	DAY	earth	earth			TRAT	DAY	CRA	sCRA			Group.1	Group.2	Group.3	earth	coc	juv	casc			Group.1	Group.2	Group.3	earth	coc	juv	casc	NO3	C
31	lomn0d0	0	10	0		1	alon0d0	0	9.369	0.00240416		1	worm	0	0	10	0	0	0		1	worm	0	0	0	0	0	0	0.777817	2.40416	0.00240416
32	lomn0d15	15	10	0		2	alon0d15	15	10.8263	2.66362		2	worm	0	15	10	0	0	0		7	worm	0	15	0	0	0	0	4.24539	2663.62	2.66362
33	lomn0d30	30	10	0		3	alon0d30	30	9.88033	0.412632		3	worm	0	30	10	0	0	0		13	worm	0	30	0	0	0	0	18.625	412.632	0.412632
34	lomn0d60	60	10	0		4	alon0d60	60	9.9784	1.64148		4	worm	0	60	10	0	0	0		19	worm	0	60	0	0	0	0	46.669	1641.48	1.64148
35	lomn0d90	90	8	1		5	alon0d90	90	9.67943	0.528329		5	worm	0	90	8	0.333333	1.33333	1.33333		25	worm	0	90	1	0.57735	1.52753	0.57735	24.2223	528.329	0.528329
36	lomn1d0	0	10	0		6	alon1d0	0	9.90533	2.25822		6	worm	0.15	0	10	0	0	0		3	worm	0.15	0	0	0	0	0	14.3647	2258.22	2.25822
37	lomn1d15	15	10	0		7	alon1d15	15	9.54663	2.50858		7	worm	0.15	15	10	0	0	0		9	worm	0.15	15	0	0	0	0	9.47259	2508.58	2.50858
38	lomn1d30	30	10	0		8	alon1d30	30	9.9219	0.864018		8	worm	0.15	30	10	0	0	0		15	worm	0.15	30	0	0	0	0	19.582	864.018	0.864018
39	lomn1d60	60	10	0		9	alon1d60	60	9.9189	1.5133		9	worm	0.15	60	10	0.333333	0	0.333333		21	worm	0.15	60	0	0.57735	0	0.57735	46.8853	1513.3	1.5133
40	lomn1d90	90	5.33333	4.72582		10	alon1d90	90	11.1839	1.60023		10	worm	0.15	90	5.33333	0	0.333333	1		27	worm	0.15	90	4.72582	0	0.57735	1	4.59239	1600.23	1.60023
41	lomn3d0	0	10	0		11	alon3d0	0	9.27773	0.799032		11	worm	0.3	0	10	0	0	0		5	worm	0.3	0	0	0	0	0	17.9962	799.032	0.799032
42	lomn3d15	15	10	0		12	alon3d15	15	8.53063	0.916344		12	worm	0.3	15	10	0.333333	0	0		11	worm	0.3	15	0	0.57735	0	0	8.41843	916.344	0.916344
43	lomn3d30	30	10	0		13	alon3d30	30	9.85423	0.826453		13	worm	0.3	30	10	0	0	0		17	worm	0.3	30	0	0	0	0	12.797	826.453	0.826453
44	lomn3d60	60	10	0		14	alon3d60	60	12.3636	2.82114		14	worm	0.3	60	10	0	0	0		23	worm	0.3	60	0	0	0	0	39.1737	2821.14	2.82114
45	lomn3d90	90	5.66667	2.08167		15	alon3d90	90	9.6457	0.85946		15	worm	0.3	90	5.66667	0.666667	0.666667	0.333333		29	worm	0.3	90	2.08167	0.57735	0.57735	0.57735	13.8025	859.46	0.85946
46	alon0d0	0	10	0		16	aven0d0	0	8.27853	1.61603		16	worm.oat	0	0	10	0	0	0		2	worm.oat	0	0	0	0	0	0	9.18822	1616.03	1.61603
47	alon0d15	15	9.66667	0.57735		17	aven0d15	15	7.93145	1.42998		17	worm.oat	0	15	9.66667	0.333333	0.333333	0		8	worm.oat	0	15	0.57735	0.57735	0.57735	0	0.494975	1429.98	1.42998
48	alon0d30	30	10	0		18	aven0d30	30	10.1889	2.31701		18	worm.oat	0	30	10	4	0	0		14	worm.oat	0	30	0	4	0	0	6.6053	2317.01	2.31701
49	alon0d60	60	10	0		19	aven0d60	60	9.19557	0.0750901		19	worm.oat	0	60	10	26.3333	21.6667	4		20	worm.oat	0	60	0	2.08167	6.50641	3.60555	10.75	75.0901	0.0750901
50	alon0d90	90	9.66667	0.57735		20	aven0d90	90	9.62177	0.809771		20	worm.oat	0	90	9.66667	8	35.6667	7		26	worm.oat	0	90	0.57735	7	18.5023	5.2915	29.6583	809.771	0.809771
51	alon1d0	0	10	0		21	aven1d0	0	8.8595	1.7191		21	worm.oat	0.15	0	10	0	0	0		4	worm.oat	0.15	0	0	0	0	0	13.0523	1719.1	1.7191
52	alon1d15	15	10	0		22	aven1d15	15	7.95037	0.327097		22	worm.oat	0.15	15	10	0	0	0		10	worm.oat	0.15	15	0	0	0	0	3.79868	327.097	0.327097
53	alon1d30	30	10	0		23	aven1d30	30	9.9841	0.279379		23	worm.oat	0.15	30	10	8	0	0		16	worm.oat	0.15	30	0	5.19615	0	0	11.5768	279.379	0.279379
54	alon1d60	60	10	0		24	aven1d60	60	9.143	0.914002		24	worm.oat	0.15	60	10	35.6667	24.3333	10.6667		22	worm.oat	0.15	60	0	5.50757	12.8582	6.02771	12.6437	914.002	0.914002
55	alon1d90	90	9.66667	0.57735		25	aven1d90	90	9.04687	1.55624		25	worm.oat	0.15	90	9.66667	13	62	7.33333		28	worm.oat	0.15	90	0.57735	1	16.7033	1.52753	24.1669	1556.24	1.55624
56	alon3d0	0	10	0		26	aven3d0	0	9.31493	0.490347		26	worm.oat	0.3	0	10	0	0	0		6	worm.oat	0.3	0	0	0	0	0	15.7621	490.347	0.490347
57	alon3d15	15	10	0		27	aven3d15	15	9.29765	0.768272		27	worm.oat	0.3	15	10	0.333333	0	0		12	worm.oat	0.3	15	0	0.57735	0	0	5.37401	768.272	0.768272
58	alon3d30	30	10	0		28	aven3d30	30	10.3797	2.07372		28	worm.oat	0.3	30	10	13.6667	0	0		18	worm.oat	0.3	30	0	2.3094	0	0	20.6988	2073.72	2.07372
59	alon3d60	60	10	0		29	aven3d60	60	8.67873	1.6925		29	worm.oat	0.3	60	10	31	22	6.66667		24	worm.oat	0.3	60	0	6.08276	6.245	2.08167	15.9061	1692.5	1.6925
60	alon3d90	90	10.3333	0.57735		30	aven3d90	90	11.271	1.54478		30	worm.oat	0.3	90	10.3333	12.3333	54	4		30	worm.oat	0.3	90	0.57735	5.1316	17.5214	2.64575	17.0561	1544.78	1.54478
