# Supplementary material for: TiO2 nanoparticles affect the bacterial community structure and Eisenia fetida (Savigny, 1826) in an arable soil
Source: PeerJ. 2019 Jul 25;7:e6939. doi: 10.7717/peerj.6939 (PMC6661143; doi:10.7717/peerj.6939)
Supplement: Supplemental Information 14 — Raw data for the number of shells of Eisenia fetida along the 90 day incubation. [file peerj-07-6939-s014.xls]

## Sheet: Con
Water holding capacity (g kg-1 soil)
	Time (days)

## Sheet: data
	TRAT	DAY	Juv	earth			Group.1	Group.2	Group.3	earth	coc	juv	casc			Group.1	Group.2	Group.3	earth	coc	juv	casc
31	lomn0d0	0	0	0		1	worm	0	0	10	0	0	0		1	worm	0	0	0	0	0	0
32	lomn0d15	15	0	0		2	worm	0	15	10	0	0	0		7	worm	0	15	0	0	0	0
33	lomn0d30	30	0	0		3	worm	0	30	10	0	0	0		13	worm	0	30	0	0	0	0
34	lomn0d60	60	0	0		4	worm	0	60	10	0	0	0		19	worm	0	60	0	0	0	0
35	lomn0d90	90	1.33333	0.57735		5	worm	0	90	8	0.333333	1.33333	1.33333		25	worm	0	90	1	0.57735	1.52753	0.57735
36	lomn1d0	0	0	0		6	worm	0.15	0	10	0	0	0		3	worm	0.15	0	0	0	0	0
37	lomn1d15	15	0	0		7	worm	0.15	15	10	0	0	0		9	worm	0.15	15	0	0	0	0
38	lomn1d30	30	0	0		8	worm	0.15	30	10	0	0	0		15	worm	0.15	30	0	0	0	0
39	lomn1d60	60	0.333333	0.57735		9	worm	0.15	60	10	0.333333	0	0.333333		21	worm	0.15	60	0	0.57735	0	0.57735
40	lomn1d90	90	1	1		10	worm	0.15	90	5.33333	0	0.333333	1		27	worm	0.15	90	4.72582	0	0.57735	1
41	lomn3d0	0	0	0		11	worm	0.3	0	10	0	0	0		5	worm	0.3	0	0	0	0	0
42	lomn3d15	15	0	0		12	worm	0.3	15	10	0.333333	0	0		11	worm	0.3	15	0	0.57735	0	0
43	lomn3d30	30	0	0		13	worm	0.3	30	10	0	0	0		17	worm	0.3	30	0	0	0	0
44	lomn3d60	60	0	0		14	worm	0.3	60	10	0	0	0		23	worm	0.3	60	0	0	0	0
45	lomn3d90	90	0.333333	0.57735		15	worm	0.3	90	5.66667	0.666667	0.666667	0.333333		29	worm	0.3	90	2.08167	0.57735	0.57735	0.57735
46	alon0d0	0	0	0		16	worm.oat	0	0	10	0	0	0		2	worm.oat	0	0	0	0	0	0
47	alon0d15	15	0	0		17	worm.oat	0	15	9.66667	0.333333	0.333333	0		8	worm.oat	0	15	0.57735	0.57735	0.57735	0
48	alon0d30	30	0	0		18	worm.oat	0	30	10	4	0	0		14	worm.oat	0	30	0	4	0	0
49	alon0d60	60	4	3.60555		19	worm.oat	0	60	10	26.3333	21.6667	4		20	worm.oat	0	60	0	2.08167	6.50641	3.60555
50	alon0d90	90	7	5.2915		20	worm.oat	0	90	9.66667	8	35.6667	7		26	worm.oat	0	90	0.57735	7	18.5023	5.2915
51	alon1d0	0	0	0		21	worm.oat	0.15	0	10	0	0	0		4	worm.oat	0.15	0	0	0	0	0
52	alon1d15	15	0	0		22	worm.oat	0.15	15	10	0	0	0		10	worm.oat	0.15	15	0	0	0	0
53	alon1d30	30	0	0		23	worm.oat	0.15	30	10	8	0	0		16	worm.oat	0.15	30	0	5.19615	0	0
54	alon1d60	60	10.6667	6.02771		24	worm.oat	0.15	60	10	35.6667	24.3333	10.6667		22	worm.oat	0.15	60	0	5.50757	12.8582	6.02771
55	alon1d90	90	7.33333	1.52753		25	worm.oat	0.15	90	9.66667	13	62	7.33333		28	worm.oat	0.15	90	0.57735	1	16.7033	1.52753
56	alon3d0	0	0	0		26	worm.oat	0.3	0	10	0	0	0		6	worm.oat	0.3	0	0	0	0	0
57	alon3d15	15	0	0		27	worm.oat	0.3	15	10	0.333333	0	0		12	worm.oat	0.3	15	0	0.57735	0	0
58	alon3d30	30	0	0		28	worm.oat	0.3	30	10	13.6667	0	0		18	worm.oat	0.3	30	0	2.3094	0	0
59	alon3d60	60	6.66667	2.08167		29	worm.oat	0.3	60	10	31	22	6.66667		24	worm.oat	0.3	60	0	6.08276	6.245	2.08167
60	alon3d90	90	4	2.64575		30	worm.oat	0.3	90	10.3333	12.3333	54	4		30	worm.oat	0.3	90	0.57735	5.1316	17.5214	2.64575
